# Supplementary material for: Biological and Immunological Characterization of a Functional L-HN Derivative of Botulinum Neurotoxin Serotype F
Source: Toxins (Basel). 2023 Mar 6;15(3):200. doi: 10.3390/toxins15030200 (PMC10056376; doi:10.3390/toxins15030200)
Supplement: Supplementary file 1 [file toxins-15-00200-s001.zip]

Archive with 1 entries (1 files):
- toxins-2232107-supplementary.pdf
